# Supplementary material for: Resistance to Amino Acid Biosynthesis Inhibiting-Herbicides in Amaranthus palmeri Populations from Aragon (Spain)
Source: Plants (Basel). 2025 May 17;14(10):1505. doi: 10.3390/plants14101505 (PMC12115111; doi:10.3390/plants14101505)
Supplement: Supplementary file 1 [file plants-14-01505-s001.zip]

Archive with 1 entries (1 files):
- plants-3610668-supplementary.pdf
